# Supplementary material for: Direct Reprogramming of Mouse Subchondral Bone Osteoblasts into Chondrocyte-like Cells
Source: Biomedicines. 2022 Oct 14;10(10):2582. doi: 10.3390/biomedicines10102582 (PMC9599480; doi:10.3390/biomedicines10102582)
Supplement: Supplementary file 1 [file biomedicines-10-02582-s001.zip]

Archive with 1 entries (1 files):
- biomedicines-1871311-supplementary.pdf
